# Supplementary material for: Intra-Articular Corticosteroids in Addition to Exercise for Reducing Pain Sensitivity in Knee Osteoarthritis: Exploratory Outcome from a Randomized Controlled Trial
Source: PLoS One. 2016 Feb 12;11(2):e0149168. doi: 10.1371/journal.pone.0149168 (PMC4752217; doi:10.1371/journal.pone.0149168)
Supplement: S1 SAS Output — (TXT) [file pone.0149168.s005.txt]

											


%%%% BEGIN CODE PPT %%%%%%%

title 'MAIN ANALYSIS ITT: PPT';
options nocenter pageno=1 ps=32767 ls=250;
proc mixed data=work.pex4;
  class PtID Gruppe_XY Male Week;
  model deltaPPTimp = Gruppe_XY|Week PPT_0/ddfm=satterth;
  random  PtID /subject=PtID;
  repeated Week / subject=PtID type=sp(gau)(Week) local ;
  lsmeans Gruppe_XY*Week /  cl  pdiff;
run;

%%%% END OF CODE %%%%%%%

%%%% BEGIN OUTPUT %%%%%%%

MAIN ANALYSIS ITT: PPT													
The Mixed Procedure												
												
Model Information												
Data Set	WORK.PEX4											
Dependent Variable	deltaPPTimp											
Covariance Structures	Variance Components, Spatial Gaussian											
Subject Effects	PtID, PtID											
Estimation Method	REML											
Residual Variance Method	Profile											
Fixed Effects SE Method	Model-Based											
Degrees of Freedom Method	Satterthwaite											
												
Class Level Information												
Class	Levels	Values										
PtID	99	1 2 3 4 5 6 7 8 9 10 11 12 13 14 15 17 18 19 20 21 22 23 24 25 26 27 28 29 30 31 32 33 34 35 36 37 38 39 40 41 42 43 44 45 46 47 48 49 50 51 52 53 54 55 56 57 58 59 60 61 62 63 64 65 66 67 68 69 70 71 72 73 74 75 76 77 78 79 80 81 82 83 84 85 86 87 88 89 90 91 92 93 94 95 96 97 98 99 100										
Gruppe_XY	2	X Y										
Male	        2	0 1										
Week	        2	14 26										
												
Dimensions												
Covariance Parameters	  4											
Columns in X	          10											
Columns in Z Per Subject  99											
Subjects	          99											
Max Obs Per Subject	  2											
												
Number of Observations												
Number of Observations Read	200											
Number of Observations Used	198											
Number of Observations Not Used	2											
												
Iteration History												
Iteration	Evaluations	-2 Res Log Like	Criterion									
0	        1	        1239.713251										
1	        2	        1235.640958	0									
												
Convergence criteria met but final hessian is not positive definite.												
												
Covariance Parameter Estimates												
Cov Parm	Subject	Estimate										
PtID	        PtID	6.4477										
Variance	PtID	24.3709										
SP(GAU)	        PtID	1										
Residual		0.9659										
												
Fit Statistics												
-2 Res Log Likelihood	 1235.6											
AIC (smaller is better)	 1243.6											
AICC (smaller is better) 1243.9											
BIC (smaller is better)	 1254											
												
Type 3 Tests of Fixed Effects												
Effect	Num DF	Den DF	F Value	Pr > F								
Gruppe_XY	1	96.1	0.02	0.8881								
Week	        1	96.9	0.57	0.4515								
Gruppe_XY*Week	1	96.9	0.9	0.3458								
PPT_0	        1	96.1	41.18	<.0001								
												
Least Squares Means												
Effect	Gruppe_XY	Week	Estimate	Standard Error	DF	t Value	Pr > |t|	Alpha	Lower	Upper		
Gruppe_XY*Week	X	14	0.5941	        0.8055	        185	0.74	0.4617	        0.05	-0.9951	2.1833		
Gruppe_XY*Week	X	26	-0.6246	        0.8055	        185	-0.78	0.4391	        0.05	-2.2138	0.9646		
Gruppe_XY*Week	Y	14	0.04035	        0.7974	        185	0.05	0.9597	        0.05	-1.5329	1.6136		
Gruppe_XY*Week	Y	26	0.1772	        0.7974	        185	0.22	0.8244	        0.05	-1.3961	1.7504		
												
Differences of Least Squares Means												
Effect	Gruppe_XY	Week	Gruppe_XY	Week	Estimate	Standard Error	DF	t Value	  Pr > |t|	Alpha	Lower	Upper
Gruppe_XY*Week	X	14	X	        26	1.2187	        1.0169	        96.9	1.2	  0.2337        0.05	-0.7996	3.2371
Gruppe_XY*Week	X	14	Y	        14	0.5538	        1.1337	        185	0.49	  0.6258        0.05	-1.6828	2.7903
Gruppe_XY*Week	X	14	Y	        26	0.4169	        1.1337	        185	0.37	  0.7135        0.05	-1.8197	2.6535
Gruppe_XY*Week	X	26	Y	        14	-0.665	        1.1337	        185	-0.59	  0.5582        0.05	-2.9015	1.5716
Gruppe_XY*Week	X	26	Y	        26	-0.8018	        1.1337	        185	-0.71	  0.4803        0.05	-3.0384	1.4348
Gruppe_XY*Week	Y	14	Y	        26	-0.1368	        1.0067	        96.9	-0.14	  0.8922        0.05	-2.1349	1.8612


%%%% END OF OUTPUT %%%%%%%


%%%% BEGIN CODE TS %%%%%%%
title 'MAIN ANALYSIS ITT: TempSum';
options nocenter pageno=1 ps=32767 ls=250;
proc mixed data=work.pex4;
  class PtID Gruppe_XY Male Week;
  model deltaTSimp = Gruppe_XY|Week TempSum_0/;
  random  PtID /subject=PtID;
  repeated Week / subject=PtID type=sp(gau)(Week) local ;
  lsmeans Gruppe_XY*Week /  cl  pdiff;
run;
%%%% END OF CODE %%%%%%%

%%%% BEGIN OUTPUT %%%%%%%

MAIN ANALYSIS ITT: TempSum												
												
The Mixed Procedure												
												
Model Information												
Data Set	WORK.PEX4											
Dependent Variable	deltaTSimp											
Covariance Structures	Variance Components, Spatial Gaussian											
Subject Effects	PtID, PtID											
Estimation Method	REML											
Residual Variance Method	Profile											
Fixed Effects SE Method	Model-Based											
Degrees of Freedom Method	Containment											
												
Class Level Information												
Class	Levels	Values										
PtID	96	1 2 3 4 5 7 8 9 10 12 13 14 15 17 18 19 20 21 22 23 24 25 26 27 28 29 30 31 32 33 34 35 36 37 38 39 40 41 42 43 44 45 46 47 48 49 50 51 52 53 54 55 56 57 58 59 60 61 62 63 64 65 66 67 68 69 70 71 72 73 74 75 76 77 78 79 80 81 82 84 85 86 87 88 89 90 91 92 93 94 95 96 97 98 99 100										
Gruppe_XY	2	X Y										
Male	        2	0 1										
Week	        2	14 26										
												
Dimensions												
Covariance Parameters	  4											
Columns in X	          10											
Columns in Z Per Subject  96											
Subjects	          96											
Max Obs Per Subject	  2											
												
Number of Observations												
Number of Observations Read	200											
Number of Observations Used	192											
Number of Observations Not Used	8											
												
Iteration History												
Iteration	Evaluations	-2 Res Log Like	Criterion									
0	        1	        3942.32664										
1	        1	        3924.165903	0									
												
Convergence criteria met but final hessian is not positive definite.												
												
Covariance Parameter Estimates												
Cov Parm	Subject	Estimate										
PtID	        PtID	28676312										
Variance	PtID	39621138										
SP(GAU)	        PtID	1										
Residual		1										
												
Fit Statistics												
-2 Res Log Likelihood	 3924.2											
AIC (smaller is better)	 3932.2											
AICC (smaller is better) 3932.4											
BIC (smaller is better)	 3942.4											
												
Type 3 Tests of Fixed Effects												
Effect	Num DF	Den DF	F Value	Pr > F								
Gruppe_XY	1	94	0.03	0.8635								
Week	        1	94	0.02	0.8981								
Gruppe_XY*Week	1	94	0.02	0.8796								
TempSum_0	1	94	74.18	<.0001								
												
Least Squares Means												
Effect	Gruppe_XY	Week	Estimate	Standard Error	DF	t Value	Pr > |t|	Alpha	Lower	   Upper		
Gruppe_XY*Week	X	14	-3764.9	        1195.61	        94	-3.15	0.0022	        0.05	-6138.81   -1391		
Gruppe_XY*Week	X	26	-4019.58	1195.61	        94	-3.36	0.0011	        0.05	-6393.48   -1645.67		
Gruppe_XY*Week	Y	14	-4149.6	        1195.61	        94	-3.47	0.0008	        0.05	-6523.5	   -1775.69		
Gruppe_XY*Week	Y	26	-4128.21	1195.61	        94	-3.45	0.0008	        0.05	-6502.11   -1754.3		
												
Differences of Least Squares Means												
Effect	Gruppe_XY	Week	Gruppe_XY	Week	Estimate	Standard Error	DF	t Value	Pr > |t|	Alpha	Lower	  Upper
Gruppe_XY*Week	X	14	X	        26	254.67	        1284.87	        94	0.2	0.8433	        0.05	-2296.46  2805.81
Gruppe_XY*Week	X	14	Y	        14	384.69	        1694.75	        94	0.23	0.8209	        0.05	-2980.27  3749.66
Gruppe_XY*Week	X	14	Y	        26	363.3	        1694.75	        94	0.21	0.8307	        0.05	-3001.66  3728.27
Gruppe_XY*Week	X	26	Y	        14	130.02	        1694.75	        94	0.08	0.939	        0.05	-3234.94  3494.98
Gruppe_XY*Week	X	26	Y	        26	108.63	        1694.75	        94	0.06	0.949	        0.05	-3256.33  3473.59
Gruppe_XY*Week	Y	14	Y	        26	-21.3897	1284.87	        94	-0.02	0.9868	        0.05	-2572.52  2529.74
												


%%%% END OF OUTPUT %%%%%%%
